# Supplementary material for: PHGDH Inhibits Ferroptosis and Promotes Malignant Progression by Upregulating SLC7A11 in Bladder Cancer
Source: Int J Biol Sci. 2022 Aug 29;18(14):5459–74. doi: 10.7150/ijbs.74546 (PMC9461664; doi:10.7150/ijbs.74546)
Supplement: Supplementary file 2 — Supplementary tables. [file ijbsv18p5459s2.zip]

Archive with 6 entries (6 files):
- TableS1.docx
- __MACOSX/._TableS1.docx
- TableS3.xlsx
- __MACOSX/._TableS3.xlsx
- TableS2.xlsx
- __MACOSX/._TableS2.xlsx
