# Supplementary material for: PHGDH Inhibits Ferroptosis and Promotes Malignant Progression by Upregulating SLC7A11 in Bladder Cancer
Source: Int J Biol Sci. 2022 Aug 29;18(14):5459–74. doi: 10.7150/ijbs.74546 (PMC9461664; doi:10.7150/ijbs.74546)
Supplement: Supplementary file 2 — Supplementary tables. [file ijbsv18p5459s2.zip › TableS2.xlsx]

## Sheet: Antibodies
Antibodies	Product number	Company	County
GAPDH	60004-1-Ig	ProteinTech	China
PHGDH	14719-1-AP	ProteinTech	China
SLC7A11	Ab175186	abcam	US
PCBP2	15070-1-AP	ProteinTech	China
PCBP2(RIP)	ab184962	abcam	US
HRP-R	ab6721	abcam	US
HRP-M	ab6728	abcam	US

## Sheet: Primer
Primer	Sequence
PHGDH
Forward	5′-CACATTCTTGGGCTGAAC-3′
Reverse	5′-TTATTAGACGGTTATTGCTGTA-3′
GAPDH
Forward	5′-GCCAAGGTCATCCATGACAACTTTGG-3′
Reverse	5′-GCCTGCTTCACCACCTTCTTGATGTC-3′
PCBP2
Forward	5′-AGGCAGGTTACCATCACTGG-3′
Reverse	5′-CATTGTTCTAGCTGCTCCCC-3′
SLC7A11
Forward	5′-GGCTCCATGAACGGTGGTGTG-3′
Reverse	5′-GCTGGTAGAGGAGTGTGCTTGC-3′

## Sheet: shRNA
shRNA	Sequence
PHGDH
shPHGDH#1:	5'-CCGGCTTAGCAAAGAGGAGCTGATACTCGAGTATCAGCTCCTCTTTGCTAAGTTTTT-3'
shPHGDH#2:	5'-CCGGTCCTTTGGGATGAAGACTATACTCGAGTATAGTCTTCATCCCAAAGGATTTTTG-3'
PCBP2
shPCBP2 #1:	5'-CCATCATTGAGTGTGTCAATT-3'
shPCBP2#2:	5'-CCTGAGAGAATTATCACTT-3'
